# Supplementary material for: Enhanced Thermal Pad Composites Using Densely Aligned MgO Nanowires
Source: Materials (Basel). 2023 Jul 20;16(14):5102. doi: 10.3390/ma16145102 (PMC10386388; doi:10.3390/ma16145102)
Supplement: Supplementary file 1 [file materials-16-05102-s001.zip]

Archive with 1 entries (1 files):
- materials-2506747-supplementary.pdf
